# Supplementary material for: Structural and Biochemical Characterization of Mycobacterium tuberculosis Zinc SufU-SufS Complex
Source: Biomolecules. 2023 Apr 24;13(5):732. doi: 10.3390/biom13050732 (PMC10216065; doi:10.3390/biom13050732)
Supplement: Supplementary file 1 [file biomolecules-13-00732-s001.zip]

Archive with 1 entries (1 files):
- biomolecules-2282495-supplementary.pdf
